# Supplementary material for: ﻿Lysimachiadanxiashanensis, a new species of Primulaceae from Guangdong, China
Source: PhytoKeys. 2024 Jan 31;237:257–68. doi: 10.3897/phytokeys.237.114484 (PMC10851162; doi:10.3897/phytokeys.237.114484)
Supplement: XML Treatment for Lysimachia danxiashanensis [file phytokeys.237.114484-treatment1.xml]

<!DOCTYPE tp:taxon-treatment
  PUBLIC "-//TaxonX//DTD Taxonomic Treatment Publishing DTD v0 20100105//EN" "tax-treatment-NSO.dtd">
<tp:taxon-treatment xmlns:tp="http://www.plazi.org/taxpub"><tp:treatment-meta><kwd-group><label>Taxon classification</label><kwd>
              <named-content content-type="kingdom">Plantae</named-content>
            </kwd><kwd>
              <named-content content-type="order">Ericales</named-content>
            </kwd><kwd>
              <named-content content-type="family">Primulaceae</named-content>
            </kwd></kwd-group><mixed-citation publication-type="journal"><person-group><name><surname>Zhang</surname><given-names>Xing-Yue</given-names></name><name><surname>Dai</surname><given-names>Jing-Min</given-names></name><name><surname>Fan</surname><given-names>Qiang</given-names></name><name><surname>Chen</surname><given-names>Zai-Xiong</given-names></name><name><surname>Tang</surname><given-names>Guang-Da</given-names></name><name><surname>Liao</surname><given-names>Wen-Bo</given-names></name></person-group><article-title>﻿<italic><tp:taxon-name><tp:taxon-name-part taxon-name-part-type="genus" reg="Lysimachia">Lysimachia</tp:taxon-name-part><tp:taxon-name-part taxon-name-part-type="species" reg="danxiashanensis">danxiashanensis</tp:taxon-name-part></tp:taxon-name></italic>, a new species of <tp:taxon-name><tp:taxon-name-part taxon-name-part-type="family">Primulaceae</tp:taxon-name-part></tp:taxon-name> from Guangdong, China</article-title><source>PhytoKeys</source><day>31</day><month>01</month><year>2024</year><volume>237</volume><fpage>257</fpage><lpage>268</lpage><pub-id pub-id-type="doi">10.3897/phytokeys.237.114484</pub-id></mixed-citation></tp:treatment-meta><tp:nomenclature><label>﻿</label><tp:taxon-name>
            <object-id xmlns:xlink="http://www.w3.org/1999/xlink" content-type="arpha" xlink:type="simple">07E770A5-FE9F-5DF7-82E0-E4297301B023</object-id>
            <tp:taxon-name-part taxon-name-part-type="genus" reg="Lysimachia">Lysimachia</tp:taxon-name-part>
            <tp:taxon-name-part taxon-name-part-type="species" reg="danxiashanensis">danxiashanensis</tp:taxon-name-part>
            <object-id xmlns:xlink="http://www.w3.org/1999/xlink" content-type="ipni" xlink:type="simple">urn:lsid:ipni.org:names:77335469-1</object-id>
          </tp:taxon-name><tp:taxon-authority>W.B.Liao, Q.Fan &amp; G.D.Tang</tp:taxon-authority><tp:taxon-status xmlns:xlink="http://www.w3.org/1999/xlink" xlink:type="simple">sp. nov.</tp:taxon-status><xref ref-type="fig" rid="F2">Figs 2</xref><xref ref-type="fig" rid="F3">, 3</xref></tp:nomenclature><tp:treatment-sec sec-type="diagnosis" id="SECID0ELQAE"><title>Diagnosis.</title><p><italic><tp:taxon-name><tp:taxon-name-part taxon-name-part-type="genus" reg="Lysimachia">Lysimachia</tp:taxon-name-part><tp:taxon-name-part taxon-name-part-type="species" reg="danxiashanensis">danxiashanensis</tp:taxon-name-part></tp:taxon-name></italic> can be distinguished from <italic><tp:taxon-name><tp:taxon-name-part taxon-name-part-type="genus" reg="Lysimachia">L.</tp:taxon-name-part><tp:taxon-name-part taxon-name-part-type="species" reg="congestiflora">congestiflora</tp:taxon-name-part></tp:taxon-name></italic> by its purple-red plants (vs. green), petiole without wings (vs. narrowly winged), corolla lobes yellow with serrations on upper half (vs. dull red at base with entire margin) and calyx with orange glandular (vs. without glandular) (Fig. <xref ref-type="fig" rid="F4">4</xref>).</p><fig id="F2" position="float" orientation="portrait"><object-id xmlns:xlink="http://www.w3.org/1999/xlink" content-type="doi" xlink:type="simple">10.3897/phytokeys.237.114484.figure2</object-id><object-id xmlns:xlink="http://www.w3.org/1999/xlink" content-type="arpha" xlink:type="simple">885F8085-32AE-5FEE-B27B-F742FE8B9434</object-id><label>Figure 2.</label><caption><p><italic><tp:taxon-name><tp:taxon-name-part taxon-name-part-type="genus" reg="Lysimachia">Lysimachia</tp:taxon-name-part><tp:taxon-name-part taxon-name-part-type="species" reg="danxiashanensis">danxiashanensis</tp:taxon-name-part></tp:taxon-name></italic> W.B.Liao, Q.Fan &amp; G.D.Tang, sp. nov. <bold>A</bold> habit <bold>B</bold> flowering branch <bold>C</bold> inflorescence <bold>D</bold> abaxial and adaxial views of leave <bold>E</bold> lateral view of flower <bold>F</bold> dorsal view of flower <bold>G</bold> adaxial side of corolla lobes <bold>H</bold> stamens <bold>I</bold> immature capsule <bold>J</bold> abaxial (1<sup>st</sup>, 2<sup>nd</sup>, 5<sup>th</sup>) and adaxial (3<sup>rd</sup>, 4<sup>th</sup>) views of calyx lobes <bold>K</bold> pistil and densely pilose pedicel <bold>L</bold> stigma <bold>M</bold> cross-section of ovary (Photographers: <bold>A, C, D, I</bold> by Xing-Yue Zhang; <bold>B, E, F</bold> by Qiang Fan; <bold>G, H, J–M</bold> by Jing-Min Dai).</p></caption><graphic xmlns:xlink="http://www.w3.org/1999/xlink" xlink:href="phytokeys-237-257_article-114484__-g002.jpg" position="float" orientation="portrait" xlink:type="simple" id="oo_976605.jpg"><uri content-type="original_file" xlink:type="simple">https://binary.pensoft.net/fig/976605</uri></graphic></fig><fig id="F3" position="float" orientation="portrait"><object-id xmlns:xlink="http://www.w3.org/1999/xlink" content-type="doi" xlink:type="simple">10.3897/phytokeys.237.114484.figure3</object-id><object-id xmlns:xlink="http://www.w3.org/1999/xlink" content-type="arpha" xlink:type="simple">347EC1BF-B48E-59EC-A038-9DAF2B1CDAB2</object-id><label>Figure 3.</label><caption><p><italic><tp:taxon-name><tp:taxon-name-part taxon-name-part-type="genus" reg="Lysimachia">Lysimachia</tp:taxon-name-part><tp:taxon-name-part taxon-name-part-type="species" reg="danxiashanensis">danxiashanensis</tp:taxon-name-part></tp:taxon-name></italic> W.B.Liao, Q.Fan &amp; G.D.Tang, sp. nov. <bold>A</bold> habit <bold>B</bold> abaxial (left) and adaxial (right) views of leaf <bold>C</bold> adaxial side of corolla lobes <bold>D</bold> lateral view of flower <bold>E</bold> dorsal view of flower <bold>F</bold> stamens <bold>G</bold> pistil and stigma <bold>H</bold> fruit <bold>I</bold> adaxial (left) and abaxial (right) views of calyx (Drawn by Rong-En Wu).</p></caption><graphic xmlns:xlink="http://www.w3.org/1999/xlink" xlink:href="phytokeys-237-257_article-114484__-g003.jpg" position="float" orientation="portrait" xlink:type="simple" id="oo_976606.jpg"><uri content-type="original_file" xlink:type="simple">https://binary.pensoft.net/fig/976606</uri></graphic></fig><fig id="F4" position="float" orientation="portrait"><object-id xmlns:xlink="http://www.w3.org/1999/xlink" content-type="doi" xlink:type="simple">10.3897/phytokeys.237.114484.figure4</object-id><object-id xmlns:xlink="http://www.w3.org/1999/xlink" content-type="arpha" xlink:type="simple">5ABA4403-BDC7-5FA7-888E-7BF411CA929D</object-id><label>Figure 4.</label><caption><p>Morphological differences between <italic><tp:taxon-name><tp:taxon-name-part taxon-name-part-type="genus" reg="Lysimachia">L.</tp:taxon-name-part><tp:taxon-name-part taxon-name-part-type="species" reg="congestiflora">congestiflora</tp:taxon-name-part></tp:taxon-name></italic> and <italic><tp:taxon-name><tp:taxon-name-part taxon-name-part-type="genus" reg="Lysimachia">L.</tp:taxon-name-part><tp:taxon-name-part taxon-name-part-type="species" reg="danxiashanensis">danxiashanensis</tp:taxon-name-part></tp:taxon-name></italic><bold>A</bold><italic><tp:taxon-name><tp:taxon-name-part taxon-name-part-type="genus" reg="Lysimachia">L.</tp:taxon-name-part><tp:taxon-name-part taxon-name-part-type="species" reg="congestiflora">congestiflora</tp:taxon-name-part></tp:taxon-name></italic><bold>B</bold><italic><tp:taxon-name><tp:taxon-name-part taxon-name-part-type="genus" reg="Lysimachia">L.</tp:taxon-name-part><tp:taxon-name-part taxon-name-part-type="species" reg="danxiashanensis">danxiashanensis</tp:taxon-name-part></tp:taxon-name></italic><bold>1</bold> plants <bold>2</bold> corolla lobes <bold>3</bold> calyx lobes <bold>4</bold> petiole (Photographers: <bold>A–1</bold> by Wan-Yi Zhao <bold>A2–4</bold> by Xin-Xin Zhu <bold>B1, 2, 4</bold> by Xing-Yue Zhang <bold>B–3</bold> by Qiang Fan).</p></caption><graphic xmlns:xlink="http://www.w3.org/1999/xlink" xlink:href="phytokeys-237-257_article-114484__-g004.jpg" position="float" orientation="portrait" xlink:type="simple" id="oo_976607.jpg"><uri content-type="original_file" xlink:type="simple">https://binary.pensoft.net/fig/976607</uri></graphic></fig></tp:treatment-sec><tp:treatment-sec sec-type="material" id="SECID0EEXAE"><title>Type.</title><p>China. Guangdong Province, Danxiashan National Park, <named-content xmlns:xlink="http://www.w3.org/1999/xlink" content-type="dwc:verbatimCoordinates" xlink:type="simple"><named-content content-type="geo-json" specific-use="{&#34;type&#34;:&#34;Point&#34;,&#34;coordinates&#34;:[113.616667,25.000000]}" id="NCID0ENXAE" xlink:type="simple">25°0'N, 113°37'E</named-content></named-content>, 311 m a.s.l., 12 May 2023 (fl.), <italic>Xing-Yue Zhang, Zai-Xiong Chen</italic> DNPC 3801 (holotype SYS!; isotypes CANT! SYS!).</p></tp:treatment-sec><tp:treatment-sec sec-type="description" id="SECID0EUXAE"><title>Description.</title><p>Perennial herb, 10–28 cm tall. <bold><italic>Stems</italic></bold> prostrate, rooting at nodes, upper part ascending, purplish-red, terete, with dense white multicellular hairs. <bold><italic>Leaves</italic></bold> opposite, upper 2 or 3 pairs usually crowded, papery, ovate to broadly ovate or oval, wavy margin, 1.6–3.8 × 1.2–2.4 cm, apex acute, base broadly cuneate; adaxial surface dark green with antrorse strigose, abaxial surface purple-red, with strigose and densely pilose along the mid-rib vein; lateral veins 2–4-paired; petiole without wings, 0.5–2.7 cm, densely villous. <bold><italic>Racemes</italic></bold> terminal, abbreviated, capitate, 5–9 flowered; pedicel 3–5 mm long, densely pilose. <bold><italic>Calyx</italic></bold> 5, parted nearly to base; lobes lanceolate, 2–2.5 × 7–8.5 mm long, sparsely orange glandular on both surfaces, pilose outside. <bold><italic>Corolla</italic></bold> yellow; tube 1.5–2 mm; lobes 5, obovate-elliptical, 3–5 × 9–10 mm, serrate on upper half, apex acute to obtuse, abaxially glabrous, sparsely orange-red glandular, adaxially glabrous with orange-reddish glandular. <bold><italic>Stamens</italic></bold> 5, filaments glabrous, connate basally into a 2–3 mm high tube, free parts 2.8–4.5 mm; anthers ovate-lanceolate, dorsifixed, opening by lateral slits, ca. 2.8 mm long. <bold><italic>Ovary</italic></bold> white, terete, apex puberulous, glabrous at lower part; style glabrous, 6–8 mm long, stigma obtuse with papillae. <bold><italic>Capsule</italic></bold> subglobose, green, apex puberulous, 3–5 mm in diam.</p></tp:treatment-sec><tp:treatment-sec sec-type="phenology" id="SECID0ESYAE"><title>Phenology.</title><p>The flowering of <italic><tp:taxon-name><tp:taxon-name-part taxon-name-part-type="genus" reg="Lysimachia">Lysimachia</tp:taxon-name-part><tp:taxon-name-part taxon-name-part-type="species" reg="danxiashanensis">danxiashanensis</tp:taxon-name-part></tp:taxon-name></italic> is from May to June; and the fruiting in June.</p></tp:treatment-sec><tp:treatment-sec sec-type="distribution" id="SECID0EDZAE"><title>Distribution.</title><p><italic><tp:taxon-name><tp:taxon-name-part taxon-name-part-type="genus" reg="Lysimachia">Lysimachia</tp:taxon-name-part><tp:taxon-name-part taxon-name-part-type="species" reg="danxiashanensis">danxiashanensis</tp:taxon-name-part></tp:taxon-name></italic> is currently known only from the type locality, Danxiashan National Nature Reserve, Guangdong, China.</p></tp:treatment-sec><tp:treatment-sec sec-type="Habit" id="SECID0EUZAE"><title>Habit.</title><p><italic><tp:taxon-name><tp:taxon-name-part taxon-name-part-type="genus" reg="Lysimachia">Lysimachia</tp:taxon-name-part><tp:taxon-name-part taxon-name-part-type="species" reg="danxiashanensis">danxiashanensis</tp:taxon-name-part></tp:taxon-name></italic> was observed to grow on wet rocks of Danxia landform at elevations 270 to 320 m.</p></tp:treatment-sec><tp:treatment-sec sec-type="etymology" id="SECID0EF1AE"><title>Etymology.</title><p>The specific epithet refers to the type locality, Danxiashan National Nature Reserve in Guangdong Province, China.</p></tp:treatment-sec><tp:treatment-sec sec-type="Local name" id="SECID0EK1AE"><title>Local name.</title><p>The Chinese name of the new species is here given as 丹霞山过路黄 (Dān xiá Shān Guò Lù Huáng).</p></tp:treatment-sec><tp:treatment-sec sec-type="Provisional conservation status" id="SECID0EP1AE"><title>Provisional conservation status.</title><p>Endangered (<abbrev xmlns:xlink="http://www.w3.org/1999/xlink" xlink:title="Endangered" id="ABBRID0EV1AE" xlink:type="simple">EN</abbrev>). In the past two years, we have conducted several field investigations on the Danxia landscapes in Guangdong Province, with only four populations of <italic><tp:taxon-name><tp:taxon-name-part taxon-name-part-type="genus" reg="Lysimachia">Lysimachia</tp:taxon-name-part><tp:taxon-name-part taxon-name-part-type="species" reg="danxiashanensis">danxiashanensis</tp:taxon-name-part></tp:taxon-name></italic> being found in Danxiashan National Nature Reserve and the number of mature individuals is stable (total &lt; 200 individuals); However, its habitat is on the side of the road, which is vulnerable to human disturbance. <italic><tp:taxon-name><tp:taxon-name-part taxon-name-part-type="genus" reg="Lysimachia">L.</tp:taxon-name-part><tp:taxon-name-part taxon-name-part-type="species" reg="danxiashanensis">danxiashanensis</tp:taxon-name-part></tp:taxon-name></italic> is regarded as Endangered (<abbrev xmlns:xlink="http://www.w3.org/1999/xlink" xlink:title="Endangered" id="ABBRID0EP2AE" xlink:type="simple">EN</abbrev>) according to D (the number of mature individuals in the population &lt; 250) (<xref ref-type="bibr" rid="B11">IUCN Standards and Petitions Committee 2022</xref>).</p></tp:treatment-sec><tp:treatment-sec sec-type="material" id="SECID0EX2AE"><title>Additional specimens examined</title><p><bold>(<italic>paratypes</italic>).</bold> China, Guangdong: Danxiashan National Park, <named-content xmlns:xlink="http://www.w3.org/1999/xlink" content-type="dwc:verbatimCoordinates" xlink:type="simple"><named-content content-type="geo-json" specific-use="{&#34;type&#34;:&#34;Point&#34;,&#34;coordinates&#34;:[113.633333,25.000000]}" id="NCID0EF3AE" xlink:type="simple">25°0'N, 113°38'E</named-content></named-content>, 298 m a.s.l., 12 June 2023 (fr.), <italic>Jie-Hao Jin</italic> DNPC 3803 (SYS!); Danxiashan National Park, <named-content xmlns:xlink="http://www.w3.org/1999/xlink" content-type="dwc:verbatimCoordinates" xlink:type="simple"><named-content content-type="geo-json" specific-use="{&#34;type&#34;:&#34;Point&#34;,&#34;coordinates&#34;:[113.633333,25.000000]}" id="NCID0EP3AE" xlink:type="simple">25°0'N, 113°38'E</named-content></named-content>, 14 August 2023, <italic>Qiang Fan, Jie-Hao Jin &amp; Li-Juan Liao</italic> DNPC 3845 (SYS!).</p></tp:treatment-sec><ref-list><ref id="B11"><mixed-citation xmlns:xlink="http://www.w3.org/1999/xlink" xlink:type="simple">IUCN Standards and Petitions Committee (<year>2022</year>) Guidelines for using the IUCN Red List categories and criteria. Version 15.1: Prepared by the Standards and Petitions Subcommittee. <ext-link xlink:href="https://www.iucnredlist.org/resources/redlistguidlines" ext-link-type="uri" xlink:type="simple">https://www.iucnredlist.org/resources/redlistguidlines</ext-link></mixed-citation></ref></ref-list></tp:taxon-treatment>
